# Supplementary material for: A high-quality chromosome-level genome assembly of rohu carp, Labeo rohita, and its utilization in SNP-based exploration of gene flow and sex determination
Source: G3 (Bethesda). 2023 Jan 14;13(3):jkad009. doi: 10.1093/g3journal/jkad009 (PMC9997561; doi:10.1093/g3journal/jkad009)
Supplement: jkad009_Supplementary_Data [file jkad009_supplementary_data.zip › jkad009_Supplementary_Data/Table_S1_G3-2022-403809.xlsx]

## Sheet: Sheet1
Supp. Table 1: List of SRA accessions used in annotation pipeline. A table of all metadata available for these accessions can be found at https://github.com/IGBB/rohu-genome/blob/main/supp/rna-seq.sra-metadata.csv
BioProject	BioSample	Run	Instrument	sex	Tissue	Number of Reads	Mapping Rate
PRJNA401304	SAMN07602342	SRR6003546	Illumina HiSeq 2000	female	Brain	37445490	0.8868
PRJNA401304	SAMN07602341	SRR6003547	Illumina HiSeq 2000	female	Brain	37715993	0.8773
PRJNA401304	SAMN07602344	SRR6003548	Illumina HiSeq 2000	female	Pituitary	43883807	0.9352
PRJNA401304	SAMN07602343	SRR6003549	Illumina HiSeq 2000	female	Pituitary	31455861	0.9379
PRJNA401304	SAMN07602346	SRR6003550	Illumina HiSeq 2000	female	Gonad	42170178	0.908
PRJNA401304	SAMN07602345	SRR6003551	Illumina HiSeq 2000	female	Gonad	40133954	0.927
PRJNA401304	SAMN07602348	SRR6003552	Illumina HiSeq 2000	female	Liver	39752861	0.8893
PRJNA401304	SAMN07602347	SRR6003553	Illumina HiSeq 2000	female	Liver	34001961	0.9148
PRJNA449818	SAMN08918388	SRR6987066	NextSeq 500	female	Pooled tissue	37511043	0.8549
PRJNA449818	SAMN08918389	SRR6987067	NextSeq 500	male	Pooled tissue	40488237	0.8615
PRJNA449818	SAMN08918390	SRR6987068	NextSeq 500	female	whole body	35458616	0.8028
PRJNA528865	SAMN11246839	SRR8816555	Illumina HiSeq 2500	not available	Liver	35558985	0.8083
PRJNA528865	SAMN11246841	SRR8816556	Illumina HiSeq 2500	not available	Liver	23396281	0.8134
PRJNA528865	SAMN11246840	SRR8816557	Illumina HiSeq 2500	not available	Liver	24004149	0.8012
PRJNA450719	SAMN08944450	SRR7027730	NextSeq 500	female	Pooled tissue	31191439	0.6954
PRJNA450719	SAMN08944449	SRR7027731	NextSeq 500	male	Pooled tissue	26358761	0.7035
PRJNA450719	SAMN08944451	SRR7027732	NextSeq 500	male	Whole body	28964214	0.6882
