# Supplementary material for: A high-quality chromosome-level genome assembly of rohu carp, Labeo rohita, and its utilization in SNP-based exploration of gene flow and sex determination
Source: G3 (Bethesda). 2023 Jan 14;13(3):jkad009. doi: 10.1093/g3journal/jkad009 (PMC9997561; doi:10.1093/g3journal/jkad009)
Supplement: jkad009_Supplementary_Data [file jkad009_supplementary_data.zip › jkad009_Supplementary_Data/Table_S2_G3-2022-403809.xlsx]

## Sheet: Sheet1
Supp. Table 2: Adapter sequences used to target NsiI and MspI restriction sites
Enzyme	Sequence
NsiI	5’-5Phos/TCTGTCTCTTATACACATCTGACGCTGCCGACGA-3’
	5’-TCGTCGGCAGCGTCAGATGTGTATAAGAGACAGATGCA-3’
MspI	5’-5Phos/CGGCTGTCTCTTATACACATCTCCGAGCCCACGAGAC-3’
	5’-GTCTCGTGGGCTCGGAGATGTGTATAAGAGACAGC-3’
