# Supplementary material for: A high-quality chromosome-level genome assembly of rohu carp, Labeo rohita, and its utilization in SNP-based exploration of gene flow and sex determination
Source: G3 (Bethesda). 2023 Jan 14;13(3):jkad009. doi: 10.1093/g3journal/jkad009 (PMC9997561; doi:10.1093/g3journal/jkad009)
Supplement: jkad009_Supplementary_Data [file jkad009_supplementary_data.zip › jkad009_Supplementary_Data/Table_S3_G3-2022-403809.xlsx]

## Sheet: Sheet1
Supp. Table 3: Flow cytometry results for 5 rohu blood samples, all except Rohu-1 measured twice.
Specimen Name	Number of Sample nuclei	Average sample fluorescence	Number of standard nuclei	Average standard fluorescence	Estimated Genome size²	HAPLOID
Rohu-1 Rep 1	16020	27350	2065	69247	2.04986	1.02493
Rohu-2 Rep 1	13082	25929	6570	66671	2.01844	1.00922
Rohu-2 Rep 2	15402	25665	4354	67489	1.97367	0.986837
Rohu-3 Rep 1	15124	25798	4442	68195	1.96336	0.981682
Rohu-3 Rep 2	14923	25763	4823	68837	1.94241	0.971207
Rohu-4 Rep 1	13320	26346	5913	69665	1.96276	0.98138
Rohu-4 Rep 2	5624	26612	4097	68876	2.00529	1.00264
Rohu-5 Rep 1	6771	25761	3080	68825	1.9426	0.971301
Rohu-5 Rep 2	15926	26369	3352	68832	1.98825	0.994124
Standard only¹	3	25258	3311	64331	NA
				Average	1.98296	0.991481
				Standard Deviation	0.0360758	0.0180379
¹ Trout erythrocyte nuclei: Genome size = 5.19pg.
² Genome estimate calculated as (average sample fluorescence/ average standard fluorescence * standard genome size) in picograms DIPLOID (i.e., 2C).
