# Supplementary material for: A high-quality chromosome-level genome assembly of rohu carp, Labeo rohita, and its utilization in SNP-based exploration of gene flow and sex determination
Source: G3 (Bethesda). 2023 Jan 14;13(3):jkad009. doi: 10.1093/g3journal/jkad009 (PMC9997561; doi:10.1093/g3journal/jkad009)
Supplement: jkad009_Supplementary_Data [file jkad009_supplementary_data.zip › jkad009_Supplementary_Data/Table_S4_G3-2022-403809.xlsx]

## Sheet: Sheet1
Supp Table 4: GeneomeScope v1.0 results using k=50.
	min	max
Heterozygosity	0.00230939	0.00232233
Genome Haploid Length	967891156	968202171
Genome Repeat Length	111861443	111897388
Genome Unique Length	856029713	856304783
Model Fit	0.945111	0.956836
Read Error Rate	0.00211507	0.00211507
