# Supplementary material for: A high-quality chromosome-level genome assembly of rohu carp, Labeo rohita, and its utilization in SNP-based exploration of gene flow and sex determination
Source: G3 (Bethesda). 2023 Jan 14;13(3):jkad009. doi: 10.1093/g3journal/jkad009 (PMC9997561; doi:10.1093/g3journal/jkad009)
Supplement: jkad009_Supplementary_Data [file jkad009_supplementary_data.zip › jkad009_Supplementary_Data/Table_S5_G3-2022-403809.xlsx]

## Sheet: Sheet1
Supp. Table 5: Name, Genbank accession, and size of each chromosome length contig
Name	Genbank Accession	Size (bp)
Chr01	CM040936.1	50360987
Chr02	CM040937.1	39672848
Chr03	CM040938.1	57349520
Chr04	CM040939.1	46442965
Chr05	CM040940.1	46981267
Chr06	CM040941.1	35609041
Chr07	CM040942.1	60688308
Chr08	CM040943.1	37901974
Chr09	CM040944.1	42740749
Chr10	CM040945.1	31249687
Chr11	CM040946.1	28570014
Chr12	CM040947.1	31394111
Chr13	CM040948.1	36609346
Chr14	CM040949.1	33426740
Chr15	CM040950.1	38858801
Chr16	CM040951.1	39433035
Chr17	CM040952.1	35622047
Chr18	CM040953.1	35139235
Chr19	CM040954.1	39778521
Chr20	CM040955.1	33901507
Chr21	CM040956.1	30796421
Chr22	CM040957.1	66722287
Chr23	CM040958.1	31868216
Chr24	CM040959.1	30502187
Chr25	CM040960.1	31063477
