# Supplementary material for: A high-quality chromosome-level genome assembly of rohu carp, Labeo rohita, and its utilization in SNP-based exploration of gene flow and sex determination
Source: G3 (Bethesda). 2023 Jan 14;13(3):jkad009. doi: 10.1093/g3journal/jkad009 (PMC9997561; doi:10.1093/g3journal/jkad009)
Supplement: jkad009_Supplementary_Data [file jkad009_supplementary_data.zip › jkad009_Supplementary_Data/Table_S6_G3-2022-403809.xlsx]

## Sheet: Sheet1
Supp. Table 6: Mean Weir and Cockerham's Fst between fish populations. The overall mean Fst (including scaffolds) is the same as the mean Fst for chromosomes only.
	Jamuna-Halda	Padma-Halda	Padma-Jamuna
Overall Fst	0.0108	0.0115	0.00491
Chromosome range	0.0095 - 0.0131	0.0099 - 0.0137	0.0041-0.0056
Chr01	0.011036	0.012022	0.005178
Chr02	0.011642	0.012488	0.004131
Chr03	0.011569	0.012695	0.005551
Chr04	0.011635	0.0127	0.004664
Chr05	0.01069	0.011262	0.004953
Chr06	0.011283	0.011699	0.004456
Chr07	0.009786	0.010211	0.005064
Chr08	0.010509	0.011174	0.005104
Chr09	0.011932	0.011743	0.004958
Chr10	0.011521	0.011157	0.004366
Chr11	0.010129	0.011469	0.004967
Chr12	0.010628	0.01085	0.005229
Chr13	0.011242	0.012461	0.00498
Chr14	0.010231	0.010772	0.004246
Chr15	0.010242	0.011663	0.004832
Chr16	0.009548	0.009928	0.004646
Chr17	0.010714	0.011967	0.004819
Chr18	0.011628	0.012969	0.005242
Chr19	0.010511	0.011701	0.005382
Chr20	0.010176	0.010409	0.004419
Chr21	0.009815	0.010269	0.005001
Chr22	0.013056	0.013691	0.00535
Chr23	0.009902	0.011052	0.005001
Chr24	0.009595	0.010626	0.004987
Chr25	0.010682	0.011355	0.004929
