# Supplementary material for: A high-quality chromosome-level genome assembly of rohu carp, Labeo rohita, and its utilization in SNP-based exploration of gene flow and sex determination
Source: G3 (Bethesda). 2023 Jan 14;13(3):jkad009. doi: 10.1093/g3journal/jkad009 (PMC9997561; doi:10.1093/g3journal/jkad009)
Supplement: jkad009_Supplementary_Data [file jkad009_supplementary_data.zip › jkad009_Supplementary_Data/Table_S7_G3-2022-403809.xlsx]

## Sheet: Sheet1
Supp. Table 7: Mean within population nucleotide diversity (pi) for three fish populations. The overall mean pi includies scaffolds, whereas chromosome pi represents the mean nucleotide diversity for chromosomes only.
	Halda	Jamuna	Padma
Overall Pi	0.000632	0.000649	0.000641
Chromosome Pi	0.000567	0.000584	0.000576
Chromosome range	0.00048 - 0.00085	0.00050 - 0.00086	0.00049 - 0.00085
Chr01	0.00056	0.000591	0.000578
Chr02	0.000566	0.000573	0.000572
Chr03	0.000764	0.000801	0.000783
Chr04	0.000733	0.000774	0.000761
Chr05	0.00053	0.000532	0.000529
Chr06	0.000483	0.000496	0.000491
Chr07	0.000519	0.000533	0.000527
Chr08	0.000602	0.000626	0.000612
Chr09	0.000538	0.000565	0.000555
Chr10	0.000541	0.00056	0.000557
Chr11	0.000538	0.000546	0.000539
Chr12	0.000501	0.000523	0.000516
Chr13	0.000505	0.000521	0.00051
Chr14	0.000558	0.000579	0.000572
Chr15	0.000582	0.000597	0.000578
Chr16	0.00053	0.000542	0.000531
Chr17	0.000534	0.000545	0.000535
Chr18	0.000526	0.000542	0.000528
Chr19	0.000623	0.000626	0.000623
Chr20	0.000491	0.000515	0.000506
Chr21	0.000509	0.000524	0.00052
Chr22	0.000848	0.00086	0.000854
Chr23	0.000534	0.000547	0.000543
Chr24	0.000536	0.000552	0.000551
Chr25	0.000561	0.00057	0.000567
