# Supplementary material for: A high-quality chromosome-level genome assembly of rohu carp, Labeo rohita, and its utilization in SNP-based exploration of gene flow and sex determination
Source: G3 (Bethesda). 2023 Jan 14;13(3):jkad009. doi: 10.1093/g3journal/jkad009 (PMC9997561; doi:10.1093/g3journal/jkad009)
Supplement: jkad009_Supplementary_Data [file jkad009_supplementary_data.zip › jkad009_Supplementary_Data/Table_S8_G3-2022-403809.xlsx]

## Sheet: Sheet1
Supp, Table 8: Mean between population nucleotide divergence for three rohu populations. Mean dxy is given for all sequences (overall dxy) and for chromosomes only (chromosome dxy).
	Jamuna-Halda	Padma-Halda	Padma-Jamuna
Overall dxy	0.000647	0.000644	0.000646
Chromosome dxy	0.000582	0.000578	0.000581
Chromosome range	0.00050 - 0.00087	0.00049 - 0.00086	0.00049 - 0.00086
Chr01	0.000581	0.000576	0.000585
Chr02	0.000576	0.000576	0.000572
Chr03	0.000792	0.000786	0.000794
Chr04	0.000762	0.000756	0.000768
Chr05	0.000537	0.000536	0.000531
Chr06	0.000495	0.000493	0.000494
Chr07	0.00053	0.000528	0.000531
Chr08	0.000621	0.000613	0.000621
Chr09	0.000558	0.000553	0.000561
Chr10	0.000557	0.000555	0.000559
Chr11	0.000547	0.000545	0.000544
Chr12	0.000518	0.000514	0.000521
Chr13	0.000519	0.000515	0.000517
Chr14	0.000575	0.000572	0.000576
Chr15	0.000595	0.000586	0.000588
Chr16	0.000541	0.000536	0.000537
Chr17	0.000546	0.000542	0.000541
Chr18	0.000541	0.000535	0.000536
Chr19	0.000631	0.00063	0.000626
Chr20	0.000507	0.000503	0.000511
Chr21	0.000522	0.00052	0.000523
Chr22	0.000866	0.000863	0.000859
Chr23	0.000547	0.000545	0.000547
Chr24	0.000549	0.00055	0.000553
Chr25	0.000572	0.00057	0.000569
