# Supplementary material for: A high-quality chromosome-level genome assembly of rohu carp, Labeo rohita, and its utilization in SNP-based exploration of gene flow and sex determination
Source: G3 (Bethesda). 2023 Jan 14;13(3):jkad009. doi: 10.1093/g3journal/jkad009 (PMC9997561; doi:10.1093/g3journal/jkad009)
Supplement: jkad009_Supplementary_Data [file jkad009_supplementary_data.zip › jkad009_Supplementary_Data/Table_S9_G3-2022-403809.xlsx]

## Sheet: Sheet1
Supp. Table 9. Regions exhibiting significantly different read proportions (BH-adjusted p< 0.05) between female (n=55) and male (n=64) fish. The average number of reads per fragment and the number of individuals with reads covering that fragment are given for each sex. Significance was determined through Monte Carlo simulation using 100,000 iterations (see methods).
Fragment	Log2 Ratio	Female		Male		BH adj. p-value
		Avg Reads	Samples	Avg Reads	Samples
Chr25_RagTag:26052217-26052497	-Inf	0	0	43.0808	63	0
Chr25_RagTag:26053519-26053589	-Inf	0	0	17.2663	63	0
Chr25_RagTag:26072060-26072166	-Inf	0	0	2.99722	52	0
Chr25_RagTag:26074566-26074951	-Inf	0	0	10.8387	61	0
Chr25_RagTag:26082735-26083117	-Inf	0	0	29.1319	62	0
Chr25_RagTag:26083279-26083442	-5.20767	2.12538	2	78.5419	62	0
Chr25_RagTag:26083441-26083955	-Inf	0	0	46.1423	53	0
scaffold_1958_RagTag:1508-1550	-2.33756	1.89199	1	9.56299	62	0
scaffold_1958_RagTag:2025-2078	-3.19761	1.63318	2	14.9834	63	0
scaffold_1958_RagTag:5971-6414	-Inf	0	0	41.4314	59	0
scaffold_1958_RagTag:6413-6570	-1.98871	20.4514	36	81.1677	64	0
scaffold_1958_RagTag:7222-7688	-Inf	0	0	9.41813	57	0
scaffold_971_RagTag:1314-1568	0.75909	40.629	52	24.0064	48	0
scaffold_971_RagTag:1567-1760	0.694224	61.3836	55	37.9376	54	0
scaffold_971_RagTag:17550-17767	0.936838	97.2139	55	50.7823	64	0
scaffold_971_RagTag:17766-18019	0.937289	85.8308	55	44.822	64	0
scaffold_971_RagTag:18825-19085	0.921035	62.6901	54	33.1085	60	0
scaffold_971_RagTag:2073-2364	0.935121	33.177	55	17.3515	64	0
scaffold_971_RagTag:20974-21011	0.878076	42.205	53	22.9634	50	0
scaffold_971_RagTag:21010-21477	0.974343	81.2045	55	41.3308	64	0
scaffold_971_RagTag:23944-24230	0.783999	65.1089	55	37.8123	64	0
scaffold_971_RagTag:24229-24536	0.919235	65.0296	55	34.3869	64	0
scaffold_971_RagTag:24535-25047	1.07357	36.8877	51	17.5269	59	0
scaffold_971_RagTag:27785-27890	1.02149	40.5443	55	19.9723	64	0
scaffold_971_RagTag:28039-28218	0.826817	75.2145	55	42.4038	64	0
